# Supplementary material for: Career choices for cardiology: cohort studies of UK medical graduates
Source: BMC Med Educ. 2013 Jan 25;13:10. doi: 10.1186/1472-6920-13-10 (PMC3579736; doi:10.1186/1472-6920-13-10)
Supplement: Additional file 1 — Number and percentage of respondents who specified cardiology as their first choice of eventual career at one (1974–2009), three (1974–2008) and five (1974–2005) years after graduation; Description of data: This table shows the number and percentage of doctors who specified cardiology as their first choice of long-term career (including tied choices). [file 1472-6920-13-10-S1.xlsx]

## Sheet: Sheet1
Additional file 1: Number and percentage of respondents who specified cardiology as their first choice of eventual career at one (1974-2009), three (1974-2008) and five (1974-2005) years after graduation
		Numbers choosing cardiology												Percentage choosing cardiology
		Year 1				Year 3				Year 5				Year 1				Year 3				Year 5
Cohort		Men	Women	All		Men	Women	All		Men	Women	All		Men	Women	All		Men	Women	All		Men	Women	All
1974-1983		66	5	71		57	5	62		48	3	51		1	0.1	0.7		0.9	0.1	0.6		1	0.1	0.7
1993		47	17	64		58	20	78		51	11	62		3.6	1.3	2.4		4.2	1.4	2.8		3.8	0.8	2.3
1996		59	21	80		46	10	56		35	8	43		4.2	1.4	2.7		3.6	0.7	2.1		3	0.6	1.7
1999		42	19	61		51	25	76		42	12	54		3.6	1.2	2.2		4.6	1.7	3		3.6	0.8	2
2000		61	30	91		64	32	96		67	15	82		4.7	1.8	3.1		4.8	2	3.2		5.6	1	3
2002		68	34	102		60	33	93		37	9	46		6.2	2	3.7		5.6	2	3.4		3.8	0.6	1.8
2005		74	56	130		42	18	60		28	15	43		6.3	2.9	4.2		4.2	1.1	2.2		3.1	1	1.8
2008		73	40	113		44	14	58		n/a	n/a	n/a		6.4	1.9	3.4		3.7	0.7	1.8		n/a	n/a	n/a
2009		41	37	78		n/a	n/a	n/a		n/a	n/a	n/a		4.1	1.9	2.7		n/a	n/a	n/a		n/a	n/a	n/a
Total		531	259	790		422	157	579		308	73	381		3.2	1.5	2.3		2.9	1.1	2		2.7	0.7	1.7
Numbers of respondents were 16 488 men, 17 486 women and 33 974 total in year one; 14 611 men, 14 791 women and 29 402 total in year three; 11 447 men, 11 155 women and 22 602 total in year five.
All of the following tests exclude the 1974-1983 cohorts. Year 1: Chi-square test for association comparing men and women: c21= 172.74, p<0.001; Chi-square test for linear association in men c21= 9.93, p<0.01; women c21= 6.81, p<0.01; all c21= 7.03, p<0.01. Year 3: Chi-square test for association comparing men and women: c21= 173.14, p<0.001; Chi-square test for linear association in men c21= 0.0…
