# Supplementary material for: Career choices for cardiology: cohort studies of UK medical graduates
Source: BMC Med Educ. 2013 Jan 25;13:10. doi: 10.1186/1472-6920-13-10 (PMC3579736; doi:10.1186/1472-6920-13-10)
Supplement: Additional file 2 — Numbers of doctors who specified each factor as influencing their choice of long-term career a great deal: one, three, and five years after graduating (1993 cohorts onwards). Description of data: This table shows the numbers of doctors who specified each factor as influencing their choice of long-term career a great deal. [file 1472-6920-13-10-S2.xlsx]

## Sheet: Sheet1
Additional file 2: Numbers of doctors who specified each factor as influencing their choice of long-term career a great deal: one, three, and five years after graduating (1993 cohorts onwards)
		Year 1				Year 3				Year 5
		Cardiology	Other hospital physician	All other		Cardiology	Other hospital physician	All other		Cardiology	Other hospital physician	All other
Domestic circumstances	Men	39	259	1084		12	84	541		21	169	1520
	Women	36	740	2523		10	168	1078		6	370	2901
	All	75	999	3607		22	252	1619		27	539	4421
Hours/working	Men	52	501	2123		16	159	1188		20	246	2230
conditions	Women	50	1160	4105		10	302	1995		5	513	3871
	All	102	1661	6228		26	461	3183		25	759	6101
Eventual financial	Men	63	172	922		28	57	508		46	76	747
prospects	Women	8	185	661		6	49	422		4	55	548
	All	71	357	1583		34	106	930		50	131	1295
Promotion/career	Men	97	338	1341		37	132	754		71	186	1265
prospects	Women	42	392	1263		16	118	701		18	172	1096
	All	139	730	2604		53	250	1455		89	358	2361
Self-appraisal	Men	158	702	2468		78	256	1304		133	378	2411
	Women	81	1124	3358		31	356	1684		31	571	3284
	All	239	1826	5826		109	612	2988		164	949	5695
Advice from others	Men	56	213	790		31	72	428		41	119	595
	Women	31	379	1101		11	132	561		10	154	702
	All	87	592	1891		42	204	989		51	273	1297
Student experience	Men	158	716	2522		47	110	614		57	159	943
of subject	Women	93	1070	3798		14	143	930		20	202	1387
	All	251	1786	6320		61	253	1544		77	361	2330
Particular teacher/	Men	124	417	1272		49	123	372		51	156	487
department	Women	65	708	1645		24	177	470		16	241	539
	All	189	1125	2917		73	300	842		67	397	1026
Inclinations before	Men	23	126	847		11	36	389		19	45	520
medical school	Women	17	190	1146		3	54	494		2	63	697
	All	40	316	1993		14	90	883		21	108	1217
Experience of jobs so far	Men	199	823	2370		110	371	1543		165	513	2741
	Women	94	1445	3272		49	512	2145		47	725	3592
	All	293	2268	5642		159	883	3688		212	1238	6333
Enthusiasm/commitment	Men	248	1017	3877		105	297	1594		187	545	3133
	Women	140	1789	5805		44	425	2186		48	795	4181
	All	388	2806	9682		149	722	3780		235	1340	7314
